# Supplementary material for: Differential Gene Expression Associated with Altered Isoflavone and Fatty Acid Contents in Soybean Mutant Diversity Pool
Source: Plants (Basel). 2021 May 21;10(6):1037. doi: 10.3390/plants10061037 (PMC8224098; doi:10.3390/plants10061037)
Supplement: Supplementary file 1 [file plants-10-01037-s001.zip]

Archive with 5 entries (5 files):
- Supplementary Figure S1.tif
- Supplementary Table S1_total isoflavone content.pdf
- Supplementary Table S2_fatty acid content.pdf
- Supplementary Table S3_Primer pairs.pdf
- Supplementary Table S4_Primer pairs.pdf
